# Supplementary material for: Acute In Vivo Administration of Compound 21 Stimulates Akt and ERK1/2 Phosphorylation in Mouse Heart and Adipose Tissue
Source: Int J Mol Sci. 2023 Nov 28;24(23):16839. doi: 10.3390/ijms242316839 (PMC10706736; doi:10.3390/ijms242316839)
Supplement: Supplementary file 1 [file ijms-24-16839-s001.zip]

Archive with 1 entries (1 files):
- ijms-2718898-supplementary.pdf
